# Supplementary material for: Metabolome-wide Mendelian randomization reveals causal effects of betaine and N-acetylornithine on impairment of renal function
Source: Front Nutr. 2024 Apr 24;11:1371995. doi: 10.3389/fnut.2024.1371995 (PMC11078220; doi:10.3389/fnut.2024.1371995)
Supplement: Supplementary file 1 [file Table_1.xlsx]

## Sheet: Table S1
Table S1 44 suggestive associations corresponding to 34 known metabolites as candidate metabolite
Exposure(metaboltes)	group	p value for each outcome
		Creatinine-based log-eGFR values(CKDGen + UKB)	Creatinine-based log-eGFR values(CKDGen)	CKD(CKDGen)
arabinose	Carbohydrate	0.00534842	0.0210785	0.417939
mannose	Carbohydrate	0.25139	0.0686352	0.0483881
pyruvate	Carbohydrate	0.00963784	0.224219	0.270996
tyrosine	Amino acid	0.0264858	0.050117	0.988021
ornithine	Amino acid	0.119502	0.0141211	0.194376
proline	Amino acid	0.0213976	0.708825	0.182274
betaine	Amino acid	0.000509588	0.000101883	0.00304858
N-acetylornithine	Amino acid	0.00128732	0.0040642	0.000904498
homocitrulline	Amino acid	0.0127405	0.0103149	0.497526
N-acetylglycine	Amino acid	0.0125874	0.498046	0.31919
glycine	Amino acid	0.495813	0.462084	0.0207926
X-03056--N-[3-(2-Oxopyrrolidin-1-yl)propyl]acetamide	Amino acid	0.845943	0.769054	0.0372576
X-12510--2-aminooctanoic acid	Amino acid	0.0355917	0.88045	0.0309415
isovalerylcarnitine	Amino acid	0.0880865	0.0130369	0.167861
heptanoate (7:0)	Lipid	0.262153	0.0345161	0.645177
palmitate (16:0)	Lipid	0.931857	0.661063	0.0211696
caprate (10:0)	Lipid	0.0651182	0.115219	0.00813798
undecanoate (11:0)	Lipid	0.0786073	0.0450958	0.438289
choline	Lipid	0.205735	0.0530126	0.00749016
glycochenodeoxycholate	Lipid	0.00398283	0.000115183	0.585081
X-11445--5-alpha-pregnan-3beta,20alpha-disulfate	Lipid	0.124455	0.031274	0.455127
5-dodecenoate (12:1n7)	Lipid	2.354e-05	0.0707943	0.796752
X-13183--stearamide	Lipid	0.9958	0.25951	0.000123728
2-stearoylglycerophosphocholine*	Lipid	0.00195877	0.0320676	0.90612
n-Butyl Oleate	Lipid	0.0744775	0.0227475	0.520469
cis-4-decenoyl carnitine	Lipid	0.0246301	0.0679309	0.680358
2-methoxyacetaminophen sulfate*	Xenobiotics	0.88573	0.553756	6.54161e-10
p-acetamidophenylglucuronide	Xenobiotics	0.788949	0.346937	0.0207359
urate	Nucleotide	0.0010605	0.000195628	0.737408
X-11422--xanthine	Nucleotide	0.385718	0.300382	0.0356569
pro-hydroxy-pro	Peptide	0.906217	0.25951	0.00740622
gamma-glutamylglutamate	Peptide	0.0744775	0.0124415	0.267294
heme	Cofactors and vitamins	0.0340377	0.0848001	0.251498
succinylcarnitine	Energy	0.000241934	0.0538331	0.206854

## Sheet: Table S2
Table S2 Instrumental variables used in MR analysis of each exposure and outcome
Outcome1:Creatinine-based log-eGFR values (CKDGen+ UKB)											Outcome2:Creatinine-based log-eGFR values (CKDGen)												Outcome3:CKD (CKDGen)											Outcome4:Cystatin-C-based log-eGFR values (CKDGen + UKB)
Exposure	SNP	effect_allele.exposure	other_allele.exposure	beta.exposure	se.exposure	pval.exposure	beta.outcome	se.outcome	pval.outcome		Exposure	SNP	effect_allele.exposure	other_allele.exposure	beta.exposure	se.exposure	pval.exposure	beta.outcome	se.outcome	pval.outcome		Exposure	SNP	effect_allele.exposure	other_allele.exposure	beta.exposure	se.exposure	pval.exposure	beta.outcome	se.outcome	pval.outcome		Exposure	SNP	effect_allele.exposure	other_allele.exposure	beta.exposure	se.exposure	pval.exposure	beta.outcome	se.outcome	pval.outcome
betaine	rs10153066	T	G	0.0085	0.0018	2.118e-06	-0.0004	0.0003	0.181		betaine	rs10153066	T	G	0.0085	0.0018	2.118e-06	-2.5e-05	0.0003585	0.9436		betaine	rs10153066	T	G	0.0085	0.0018	2.118e-06	-0.0051	0.0098	0.5998		betaine	rs10153066	T	G	0.0085	0.0018	2.118e-06	-0.0002	0.0005	0.6673
	rs11943623	A	G	-0.0115	0.0026	8.402e-06	0	0.0004	0.9349			rs11943623	A	G	-0.0115	0.0026	8.402e-06	-0.000214	0.0005017	0.67			rs10928521	C	G	0.0123	0.0025	5.884e-07	0.0059	0.0119	0.6199			rs10928521	C	G	0.0123	0.0025	5.884e-07	0.0012	0.0006	0.03363
	rs12190141	A	G	0.0616	0.0139	9.9e-06	0.003	0.0009	0.001039			rs12190141	A	G	0.0616	0.0139	9.9e-06	0.002583	0.0012907	0.04538			rs11943623	A	G	-0.0115	0.0026	8.402e-06	-0.0055	0.0138	0.6928			rs11943623	A	G	-0.0115	0.0026	8.402e-06	0.0005	0.0006	0.4161
	rs12569219	A	C	-0.0118	0.0026	5.823e-06	0.0001	0.0004	0.7089			rs12569219	A	C	-0.0118	0.0026	5.823e-06	0.000161	0.0004649	0.7297			rs12190141	A	G	0.0616	0.0139	9.9e-06	-0.0269	0.0317	0.3962			rs12190141	A	G	0.0616	0.0139	9.9e-06	0.0018	0.0015	0.2306
	rs17595065	A	G	0.0347	0.0078	9.73e-06	0.0005	0.0009	0.5767			rs17595065	A	G	0.0347	0.0078	9.73e-06	0.00186	0.0012215	0.1278			rs12569219	A	C	-0.0118	0.0026	5.823e-06	0.0056	0.0122	0.6444			rs12569219	A	C	-0.0118	0.0026	5.823e-06	0.0003	0.0006	0.5781
	rs2291922	A	G	0.0126	0.0024	1.946e-07	0.0009	0.0003	0.001494			rs2291922	A	G	0.0126	0.0024	1.95e-07	0.001241	0.0003693	0.0007795			rs164372	T	C	0.012	0.0025	2.641e-06	-0.0162	0.0109	0.1375			rs164372	T	C	0.012	0.0025	2.641e-06	-0.0006	0.0006	0.3036
	rs2396726	T	C	-0.0179	0.0039	4.519e-06	-0.0004	0.0003	0.142			rs2396726	T	C	-0.0179	0.0039	4.519e-06	-0.000237	0.0003476	0.4954			rs17595065	A	G	0.0347	0.0078	9.73e-06	0.0296	0.0333	0.3734			rs17595065	A	G	0.0347	0.0078	9.73e-06	0	0.0015	0.9815
	rs4327704	A	C	-0.0219	0.005	9.94e-06	0.0003	0.0006	0.6299			rs4327704	A	C	-0.0219	0.005	9.94e-06	0.000406	0.0008577	0.6362			rs2291922	A	G	0.0126	0.0024	1.946e-07	-0.0015	0.0098	0.8813			rs2291922	A	G	0.0126	0.0024	1.946e-07	0.001	0.0005	0.04392
	rs4714634	A	G	0.0083	0.0018	3.631e-06	0.0008	0.0003	0.002358			rs4714634	A	G	0.0083	0.0018	3.631e-06	0.000621	0.0003525	0.07809			rs2396726	T	C	-0.0179	0.0039	4.519e-06	0.0009	0.0092	0.9185			rs2396726	T	C	-0.0179	0.0039	4.519e-06	-0.0001	0.0005	0.8965
	rs559088	C	G	0.0173	0.0024	3.108e-13	0.0009	0.0003	0.0009141			rs559088	C	G	0.0173	0.0024	3.11e-13	0.001156	0.0003483	0.0008987			rs3117425	T	C	-0.0154	0.0035	9.193e-06	0.0625	0.0172	0.0002878			rs4327704	A	C	-0.0219	0.005	9.94e-06	0.0006	0.0011	0.5947
	rs6586282	T	C	0.0155	0.0026	1.968e-09	0.0011	0.0004	0.00323			rs6586282	T	C	0.0155	0.0026	1.97e-09	0.001139	0.0005177	0.02772			rs4327704	A	C	-0.0219	0.005	9.94e-06	0.0159	0.0226	0.4817			rs4714634	A	G	0.0083	0.0018	3.631e-06	0.0014	0.0005	0.003464
	rs7126003	T	C	0.0185	0.0039	2.575e-06	0.0006	0.0003	0.02397			rs7126003	T	C	0.0185	0.0039	2.575e-06	0.000547	0.0003693	0.1388			rs4714634	A	G	0.0083	0.0018	3.631e-06	-0.0129	0.0096	0.1796			rs559088	C	G	0.0173	0.0024	3.108e-13	0.0004	0.0005	0.3631
	rs750546	T	C	-0.0079	0.0018	8.955e-06	-0.001	0.0003	0.0002243			rs7668550	T	G	-0.0368	0.0081	5.536e-06	0.001926	0.0013968	0.168			rs559088	C	G	0.0173	0.0024	3.108e-13	-0.0028	0.0093	0.7648			rs6586282	T	C	0.0155	0.0026	1.968e-09	0.0006	0.0006	0.3187
	rs7668550	T	G	-0.0368	0.0081	5.536e-06	0.0015	0.0011	0.1544			rs7896866	A	C	0.0108	0.0024	8.34e-06	5e-06	0.0003814	0.9894			rs6586282	T	C	0.0155	0.0026	1.968e-09	-0.0154	0.0158	0.3296			rs7126003	T	C	0.0185	0.0039	2.575e-06	0.001	0.0005	0.04104
	rs7896866	A	C	0.0108	0.0024	8.34e-06	0	0.0003	0.8986			rs9886534	T	C	-0.0079	0.0018	8.744e-06	-0.000275	0.0003435	0.4228			rs7126003	T	C	0.0185	0.0039	2.575e-06	-0.0219	0.0102	0.0317			rs750546	T	C	-0.0079	0.0018	8.955e-06	0.0011	0.0005	0.01836
	rs981715	A	G	0.012	0.0026	4.691e-06	-0.0005	0.0004	0.1869			rs9981490	A	G	-0.0079	0.0018	8.29e-06	-0.000514	0.0003462	0.1374			rs750546	T	C	-0.0079	0.0018	8.955e-06	0.0094	0.0092	0.3058			rs7668550	T	G	-0.0368	0.0081	5.536e-06	0.0002	0.0018	0.9224
	rs9886534	T	C	-0.0079	0.0018	8.744e-06	-0.0003	0.0003	0.2328														rs7668550	T	G	-0.0368	0.0081	5.536e-06	0.0301	0.037	0.4163			rs7781104	T	C	0.0208	0.0047	7.755e-06	0.0009	0.0005	0.06987
	rs9981490	A	G	-0.0079	0.0018	8.29e-06	-0.0003	0.0003	0.2319		N-acetylornithine	rs10209859	T	C	0.0246	0.0051	1.385e-06	-0.000328	0.0004201	0.4356			rs7781104	T	C	0.0208	0.0047	7.755e-06	-0.0069	0.0113	0.5435			rs7896866	A	C	0.0108	0.0024	8.34e-06	-0.0009	0.0005	0.06544
												rs10732645	T	C	0.0369	0.0084	1.209e-05	-0.000106	0.0009862	0.9145			rs7896866	A	C	0.0108	0.0024	8.34e-06	-0.0012	0.01	0.9054			rs981715	A	G	0.012	0.0026	4.691e-06	0.0014	0.0006	0.02097
N-acetylornithine	rs10209859	T	C	0.0246	0.0051	1.385e-06	-0.0002	0.0003	0.5519			rs10887941	A	G	-0.0316	0.0073	1.506e-05	0.000236	0.0004495	0.599			rs981715	A	G	0.012	0.0026	4.691e-06	0.0042	0.0118	0.7242			rs9886534	T	C	-0.0079	0.0018	8.744e-06	-0.0009	0.0005	0.04195
	rs10732645	T	C	0.0369	0.0084	1.209e-05	0.0001	0.0008	0.9113			rs11617411	A	G	0.0275	0.0064	1.919e-05	-0.000518	0.0004869	0.2878			rs9886534	T	C	-0.0079	0.0018	8.744e-06	0.0113	0.0091	0.2157			rs9981490	A	G	-0.0079	0.0018	8.29e-06	-0.0001	0.0005	0.8546
	rs10887941	A	G	-0.0316	0.0073	1.506e-05	0.0001	0.0004	0.8584			rs11946186	T	C	-0.0183	0.0043	1.659e-05	-0.000126	0.0003726	0.7354			rs9981490	A	G	-0.0079	0.0018	8.29e-06	0.0033	0.0092	0.7185
	rs11617411	A	G	0.0275	0.0064	1.919e-05	-0.0001	0.0004	0.8136			rs12649934	A	G	-0.0188	0.0043	1.122e-05	-0.000374	0.0003894	0.337													N-acetylornithine	rs10209859	T	C	0.0246	0.0051	1.385e-06	0.0002	0.0006	0.6646
	rs11946186	T	C	-0.0183	0.0043	1.659e-05	-0.0003	0.0003	0.2604			rs13033768	A	T	-0.0346	0.0051	1.5e-11	4e-05	0.0004529	0.9303		N-acetylornithine	rs10209859	T	C	0.0246	0.0051	1.385e-06	-0.0016	0.011	0.8832			rs10732645	T	C	0.0369	0.0084	1.209e-05	0.0005	0.0013	0.7006
	rs13033768	A	T	-0.0346	0.0051	1.5e-11	0.0005	0.0004	0.1918			rs13415017	T	C	0.034	0.006	1.46e-08	-0.001088	0.0004828	0.02415			rs10732645	T	C	0.0369	0.0084	1.209e-05	-0.0368	0.0286	0.1994			rs10887941	A	G	-0.0316	0.0073	1.506e-05	0.0007	0.0006	0.2078
	rs13415017	T	C	0.034	0.006	1.46e-08	-0.0012	0.0004	0.001375			rs13427736	A	C	-0.0328	0.0076	1.403e-05	0.000857	0.0006604	0.1944			rs10887941	A	G	-0.0316	0.0073	1.506e-05	-0.0016	0.0119	0.8913			rs11617411	A	G	0.0275	0.0064	1.919e-05	0.0001	0.0006	0.8136
	rs13427736	A	C	-0.0328	0.0076	1.403e-05	0.0002	0.0005	0.7258			rs15612	T	C	0.0187	0.0044	1.674e-05	-0.000482	0.0003896	0.2158			rs11617411	A	G	0.0275	0.0064	1.919e-05	0.0057	0.0133	0.6666			rs11946186	T	C	-0.0183	0.0043	1.659e-05	0.0002	0.0005	0.6898
	rs15612	T	C	0.0187	0.0044	1.674e-05	-0.0003	0.0003	0.3027			rs16823859	A	G	0.0257	0.0059	1.479e-05	-0.000773	0.0004928	0.1168			rs11946186	T	C	-0.0183	0.0043	1.659e-05	-0.0018	0.01	0.8589			rs12649934	A	G	-0.0188	0.0043	1.122e-05	-0.0001	0.0005	0.8099
	rs16823859	A	G	0.0257	0.0059	1.479e-05	-0.0003	0.0004	0.5151			rs16950622	A	C	-0.0385	0.0087	1.04e-05	0.001768	0.0010434	0.09025			rs12649934	A	G	-0.0188	0.0043	1.122e-05	0.0038	0.0106	0.7167			rs13033768	A	T	-0.0346	0.0051	1.496e-11	0.0011	0.0006	0.06636
	rs16950622	A	C	-0.0385	0.0087	1.04e-05	0.0013	0.0008	0.1318			rs2268365	T	C	0.0289	0.0059	1.108e-06	-0.000763	0.0005142	0.1379			rs13033768	A	T	-0.0346	0.0051	1.496e-11	-0.008	0.0123	0.5137			rs13415017	T	C	0.034	0.006	1.456e-08	-0.0013	0.0006	0.02439
	rs2268365	T	C	0.0289	0.0059	1.108e-06	-0.0008	0.0004	0.04287			rs2413265	A	T	0.0205	0.0043	1.953e-06	-0.000282	0.0003757	0.453			rs13415017	T	C	0.034	0.006	1.456e-08	0.0164	0.0118	0.1649			rs13427736	A	C	-0.0328	0.0076	1.403e-05	-0.0001	0.0009	0.9218
	rs2413265	A	T	0.0205	0.0043	1.953e-06	-0.0001	0.0003	0.692			rs4431911	T	C	-0.0183	0.0042	1.198e-05	0.000214	0.0003534	0.5457			rs13427736	A	C	-0.0328	0.0076	1.403e-05	0.0103	0.0171	0.5475			rs15612	T	C	0.0187	0.0044	1.674e-05	0.0003	0.0005	0.5802
	rs4431911	T	C	-0.0183	0.0042	1.198e-05	0.0001	0.0003	0.6535			rs4593503	T	C	0.0262	0.006	1.249e-05	0.000364	0.0005296	0.4916			rs15612	T	C	0.0187	0.0044	1.674e-05	0.0066	0.0105	0.5295			rs16823859	A	G	0.0257	0.0059	1.479e-05	0.0005	0.0007	0.4203
	rs4593503	T	C	0.0262	0.006	1.249e-05	0.0001	0.0004	0.8852			rs6817090	T	C	0.023	0.0052	1.013e-05	-2.4e-05	0.0004797	0.9601			rs16823859	A	G	0.0257	0.0059	1.479e-05	0.0229	0.013	0.07658			rs16950622	A	C	-0.0385	0.0087	1.04e-05	0.0024	0.0014	0.1006
	rs6817090	T	C	0.023	0.0052	1.013e-05	0	0.0004	0.952			rs7309949	A	G	-0.132	0.0277	1.933e-06	-0.001134	0.0014201	0.4246			rs16950622	A	C	-0.0385	0.0087	1.04e-05	0.0219	0.0289	0.4474			rs2268365	T	C	0.0289	0.0059	1.108e-06	-0.0015	0.0007	0.03712
	rs7309949	A	G	-0.132	0.0277	1.933e-06	-0.0007	0.0011	0.5271			rs7525711	A	G	-0.0186	0.0043	1.594e-05	0.000229	0.0003787	0.546			rs2268365	T	C	0.0289	0.0059	1.108e-06	0.0139	0.0136	0.3081			rs2413265	A	T	0.0205	0.0043	1.953e-06	-0.0004	0.0005	0.4728
	rs7525711	A	G	-0.0186	0.0043	1.594e-05	0.0004	0.0003	0.1899			rs7557275	A	G	-0.0362	0.0083	1.282e-05	0.000382	0.00038	0.3143			rs2413265	A	T	0.0205	0.0043	1.953e-06	0.0076	0.0104	0.4632			rs4431911	T	C	-0.0183	0.0042	1.198e-05	-0.0003	0.0005	0.4739
	rs7557275	A	G	-0.0362	0.0083	1.282e-05	0.0005	0.0003	0.07721			rs9531784	T	C	-0.0216	0.005	1.485e-05	0.000751	0.0004334	0.08321			rs4431911	T	C	-0.0183	0.0042	1.198e-05	0.001	0.0093	0.9181			rs4593503	T	C	0.0262	0.006	1.249e-05	-0.0002	0.0007	0.7871
	rs9531784	T	C	-0.0216	0.005	1.485e-05	0.0004	0.0003	0.2793														rs4593503	T	C	0.0262	0.006	1.249e-05	0.0178	0.0138	0.197			rs4671125	A	C	0.0188	0.0043	1.022e-05	0	0.0005	0.9323
																							rs4671125	A	C	0.0188	0.0043	1.022e-05	-0.0214	0.0097	0.02734			rs6817090	T	C	0.023	0.0052	1.013e-05	-0.0004	0.0006	0.4993
																							rs6706562	C	G	0.1268	0.0049	1.11e-146	0.0264	0.0114	0.02022			rs7309949	A	G	-0.132	0.0277	1.933e-06	0.0003	0.0019	0.8939
																							rs6817090	T	C	0.023	0.0052	1.013e-05	-0.0176	0.0126	0.1643			rs7525711	A	G	-0.0186	0.0043	1.594e-05	0.0003	0.0005	0.5226
																							rs7309949	A	G	-0.132	0.0277	1.933e-06	0.0084	0.0347	0.8075			rs7557275	A	G	-0.0362	0.0083	1.282e-05	0.0004	0.0005	0.3772
																							rs7525711	A	G	-0.0186	0.0043	1.594e-05	-0.0292	0.0101	0.00389			rs7594485	T	C	-0.1043	0.0043	1.03e-132	0.0021	0.0005	3.576e-05
																							rs7557275	A	G	-0.0362	0.0083	1.282e-05	-0.024	0.01	0.01579			rs9531784	T	C	-0.0216	0.005	1.485e-05	-0.0003	0.0006	0.5951
																							rs7594485	T	C	-0.1043	0.0043	1.03e-132	-0.0245	0.0107	0.0221			rs9858474	T	C	-0.0186	0.0044	1.938e-05	-0.0016	0.0005	0.003618
																							rs9531784	T	C	-0.0216	0.005	1.485e-05	-0.0097	0.0119	0.4146
																							rs9858474	T	C	-0.0186	0.0044	1.938e-05	0.0039	0.0103	0.7014
